# Supplementary material for: Functional dissection of Drosophila melanogaster SUUR protein influence on H3K27me3 profile
Source: Epigenetics Chromatin. 2017 Dec 1;10:56. doi: 10.1186/s13072-017-0163-z (PMC5709859; doi:10.1186/s13072-017-0163-z)
Supplement: Supplementary file 1 — Additional file 1: Table S1. Coordinates of 193 HMM-defined SSRs. First column—chromosome name, second column—start coordinate, third column—end coordinate. Each line corresponds to a single SSR. [file 13072_2017_163_MOESM1_ESM.txt]

chr2L	622980	805459
chr2L	1207400	1392049
chr2L	1505960	1565069
chr2L	1758410	1866349
chr2L	2047490	2128319
chr2L	2502010	2734319
chr2L	3187410	3277089
chr2L	3878040	4022359
chr2L	4496700	4807099
chr2L	5557690	5718689
chr2L	6131340	6321919
chr2L	6573770	6610549
chr2L	7622100	7666949
chr2L	8546990	8675389
chr2L	8999800	9123839
chr2L	9257940	9373949
chr2L	9795110	9878839
chr2L	10049110	10184570
chr2L	10525990	10726869
chr2L	10871730	10932390
chr2L	11533990	11790909
chr2L	11861060	11934000
chr2L	12130310	12340489
chr2L	12745500	12973409
chr2L	13702910	13770509
chr2L	13922981	13993009
chr2L	14036330	14111890
chr2L	14247560	14316289
chr2L	14705720	15001949
chr2L	15120940	15247749
chr2L	15438780	16241010
chr2L	16545660	16599959
chr2L	16920070	17364809
chr2L	17502360	18299559
chr2L	18380680	18434729
chr2L	19191540	19325099
chr2L	20099310	20298189
chr2L	20465460	20637999
chr2L	21906080	22016270
chr2L	22032120	22976899
chr2LHet	21440	258359
chr2R	18710	1536949
chr2R	4164160	4302689
chr2R	4374310	4448049
chr2R	4639270	4757859
chr2R	6221600	6298839
chr2R	7955710	8023409
chr2R	9230480	9271419
chr2R	9487680	9699839
chr2R	10540150	10626289
chr2R	10881950	11002619
chr2R	12236000	12524689
chr2R	13049281	13144509
chr2R	13760351	13973429
chr2R	14079421	14132899
chr2R	14602690	14656429
chr2R	14772480	15010569
chr2R	15729641	15874980
chr2R	15915990	16109839
chr2R	16219540	16424099
chr2R	17612950	17946379
chr2R	18981000	19237329
chr2R	21013700	21100109
chr2RHet	28950	3071439
chr3L	1971760	2047539
chr3L	2278890	2367439
chr3L	2830250	3032619
chr3L	4633270	4804549
chr3L	4837280	5126979
chr3L	5275120	5314019
chr3L	5363950	5525279
chr3L	5655370	5740289
chr3L	5958430	6059289
chr3L	6108740	6152919
chr3L	6259280	6477959
chr3L	6624840	6680789
chr3L	6989740	7103479
chr3L	7157070	7312769
chr3L	7445120	7491219
chr3L	8208980	8265019
chr3L	9132640	9326189
chr3L	9898610	10145369
chr3L	10201200	10293689
chr3L	10460041	10505359
chr3L	10568670	10619360
chr3L	10689110	10750520
chr3L	11827650	11912870
chr3L	12898860	13206810
chr3L	13314910	13370179
chr3L	13512950	13891329
chr3L	14279910	14330609
chr3L	14796670	14972369
chr3L	15188210	15490909
chr3L	15852861	15946749
chr3L	16282140	16315489
chr3L	16495030	16556399
chr3L	17059080	17324719
chr3L	18162870	18735989
chr3L	19357770	19456829
chr3L	20843000	20889229
chr3L	22109291	22228949
chr3L	22463400	22673239
chr3L	22947810	24526499
chr3LHet	219350	2475739
chr3R	1703680	2161219
chr3R	2298490	2469589
chr3R	3174460	3296669
chr3R	3375940	3612179
chr3R	3646760	3707759
chr3R	4195300	4341179
chr3R	4416320	4463979
chr3R	4690710	4753729
chr3R	6262970	6312319
chr3R	6722020	6982519
chr3R	7081560	7167429
chr3R	7317860	7381879
chr3R	7844720	8028489
chr3R	8354090	8449689
chr3R	8550870	8781549
chr3R	9006600	9082749
chr3R	9146490	9179729
chr3R	9238810	9465549
chr3R	10734200	11011359
chr3R	11437030	11611339
chr3R	12985730	13351960
chr3R	13638700	13762879
chr3R	14332310	14388279
chr3R	14626891	14793490
chr3R	15085321	15206689
chr3R	15480541	15595949
chr3R	15865490	16347600
chr3R	16518700	16556920
chr3R	17500141	17567310
chr3R	17915350	18172439
chr3R	18620941	18807599
chr3R	19209820	19371399
chr3R	20190400	20339729
chr3R	20966890	21025149
chr3R	21324480	21407889
chr3R	21579430	21675919
chr3R	21955630	22004619
chr3R	22089440	22251809
chr3R	22505541	22610559
chr3R	23004360	23048099
chr3R	23129250	23310519
chr3R	23534710	24115589
chr3R	24171170	24345059
chr3R	24575630	24626849
chr3R	24755810	24826440
chr3R	25146630	25294479
chr3R	26448800	26547199
chr3R	26786610	26863259
chr3R	26915520	27015719
chr3RHet	839110	2517499
chr4	251480	323229
chrU	40030	2245239
chrX	54100	97969
chrX	2699120	2814639
chrX	2844130	3111669
chrX	3473280	3551809
chrX	3894630	3966339
chrX	4606720	4800199
chrX	4857350	4958299
chrX	5236580	5357969
chrX	6009810	6075529
chrX	6274710	6413069
chrX	7235000	7428029
chrX	7640770	7760769
chrX	8814760	8926019
chrX	9269010	9442809
chrX	9798550	9897329
chrX	10836250	10963409
chrX	11075940	11202329
chrX	11928361	12337109
chrX	12837680	12924529
chrX	13320840	13457239
chrX	14040000	14078019
chrX	14152560	14473260
chrX	14830521	14880759
chrX	15023580	15186259
chrX	15538150	15578629
chrX	16360530	16424979
chrX	16738530	16773519
chrX	16866320	16952959
chrX	17833691	17945399
chrX	18034470	18066599
chrX	18075060	18133360
chrX	18920971	19018379
chrX	19934370	19998679
chrX	20132340	20257650
chrX	20403180	20512860
chrX	20567050	20883289
chrX	21964340	22339160
