# Supplementary material for: Functional dissection of Drosophila melanogaster SUUR protein influence on H3K27me3 profile
Source: Epigenetics Chromatin. 2017 Dec 1;10:56. doi: 10.1186/s13072-017-0163-z (PMC5709859; doi:10.1186/s13072-017-0163-z)
Supplement: Supplementary file 3 — Additional file 3: Table S2. Coordinates of all reported under-replicated regions [12–14]. The data from three studies were combined in UCSC Table Browser using the UNION function. First column—chromosome name, second column—start coordinate, third column—end coordinate, fourth column—unique ID. Each line corresponds to a single under-replicated region. [file 13072_2017_163_MOESM3_ESM.txt]

track name="UR_ALL" description="ALL UR regions" visibility=3 url=
chrX	7210000	7598851	chrX.5
chrX	17825000	17950000	chrX.16
chrX	19717528	20053871	chrX.18
chrX	2720000	3060000	chrX.1
chrX	4280000	4340000	chrX.2
chrX	4552190	4812478	chrX.3
chrX	9290000	9395000	chrX.7
chrX	9570000	9938633	chrX.8
chrX	11100000	11175000	chrX.9
chrX	11900000	12371539	chrX.10
chrX	12802016	12917225	chrX.11
chrX	13300000	13400000	chrX.12
chrX	13894242	14480743	chrX.13
chrX	14989521	15222062	chrX.14
chrX	16000000	16150000	chrX.15
chrX	18000000	18200000	chrX.17
chrX	20350000	20911465	chrX.19
chrX	21335000	21460000	chrX.20
chrX	4850000	4960000	chrX.4
chrX	7650000	7725000	chrX.6
chr2L	6150000	6309169	chr2L.8
chr2L	11486188	11794083	chr2L.12
chr2L	14447376	15038857	chr2L.16
chr2L	17486805	18275000	chr2L.21
chr2L	21684535	22162987	chr2L.25
chr2L	630000	745000	chr2L.1
chr2L	1270100	1500000	chr2L.2
chr2L	2577670	2744934	chr2L.3
chr2L	3905000	4015000	chr2L.4
chr2L	4461630	4830670	chr2L.5
chr2L	5370000	5530000	chr2L.6
chr2L	5555000	5690000	chr2L.7
chr2L	9005000	9115000	chr2L.9
chr2L	10529416	10685000	chr2L.10
chr2L	11305000	11475000	chr2L.11
chr2L	12200000	12339723	chr2L.13
chr2L	12706908	13004142	chr2L.14
chr2L	13900000	14100000	chr2L.15
chr2L	15240000	15660000	chr2L.17
chr2L	15748523	16291197	chr2L.18
chr2L	16360000	16450000	chr2L.19
chr2L	16887121	17412633	chr2L.20
chr2L	19210000	19345000	chr2L.22
chr2L	20055000	20285000	chr2L.23
chr2L	20485000	20630000	chr2L.24
chr2R	6198676	6324088	chr2R.4
chr2R	15700000	16080000	chr2R.10
chr2R	17585000	17957262	chr2R.12
chr2R	20900000	21140000	chr2R.14
chr2R	1270000	1485000	chr2R.1
chr2R	1700000	1825000	chr2R.2
chr2R	2140000	2385000	chr2R.3
chr2R	9150000	9300000	chr2R.5
chr2R	9443397	9720419	chr2R.6
chr2R	12228751	12420934	chr2R.7
chr2R	13805000	13950000	chr2R.8
chr2R	14796504	15024682	chr2R.9
chr2R	16175000	16445000	chr2R.11
chr2R	18930000	19246068	chr2R.13
chr3L	6259463	6476411	chr3L.4
chr3L	13470652	13922097	chr3L.10
chr3L	2855000	2915000	chr3L.1
chr3L	4605000	5132454	chr3L.2
chr3L	5336714	5500000	chr3L.3
chr3L	6750000	6905000	chr3L.5
chr3L	9125000	9310000	chr3L.6
chr3L	9960000	10350000	chr3L.7
chr3L	13010000	13374443	chr3L.9
chr3L	14835000	15045000	chr3L.11
chr3L	15125000	15496877	chr3L.12
chr3L	17075000	17225000	chr3L.13
chr3L	18105000	18630000	chr3L.14
chr3L	20497285	20764223	chr3L.15
chr3L	22322877	22686905	chr3L.16
chr3L	10920000	10995000	chr3L.8
chr3R	25150000	25300000	chr3R.24
chr3R	1725000	2170818	chr3R.1
chr3R	3141554	3615904	chr3R.4
chr3R	6265000	6505000	chr3R.6
chr3R	11363564	11606708	chr3R.12
chr3R	12465000	12820000	chr3R.13
chr3R	23790000	24117940	chr3R.22
chr3R	2232597	2485165	chr3R.2
chr3R	2525000	2895148	chr3R.3
chr3R	4200000	4350000	chr3R.5
chr3R	6704125	6995955	chr3R.7
chr3R	7842879	8045412	chr3R.8
chr3R	8523043	8791652	chr3R.9
chr3R	9260000	9400000	chr3R.10
chr3R	12995000	13175000	chr3R.14
chr3R	15882139	16376852	chr3R.15
chr3R	17911092	18158219	chr3R.16
chr3R	18655000	18755000	chr3R.17
chr3R	19210000	19390000	chr3R.18
chr3R	20195000	20330000	chr3R.19
chr3R	23150000	23300000	chr3R.20
chr3R	23529098	23742249	chr3R.21
chr3R	24165000	24255000	chr3R.23
chr3R	26405000	26667756	chr3R.25
chr3R	26700623	26980000	chr3R.26
chr3R	10750000	10845000	chr3R.11
