# Supplementary material for: Functional dissection of Drosophila melanogaster SUUR protein influence on H3K27me3 profile
Source: Epigenetics Chromatin. 2017 Dec 1;10:56. doi: 10.1186/s13072-017-0163-z (PMC5709859; doi:10.1186/s13072-017-0163-z)
Supplement: Supplementary file 5 — Additional file 5: Table S3. Coordinates of 158 HMM-defined SNRs. First column—chromosome name, second column—start coordinate, third column—end coordinate. Each line corresponds to a single SNR. [file 13072_2017_163_MOESM5_ESM.txt]

chr3R	10482471	10484290	chr3R.19
chrX	2032480	2035000	chrX.2
chrX	18014130	18016740	chrX.21
chrX	18666181	18669021	chrX.23
chr3L	12461160	12464100	chr3L.19
chr2R	18561900	18565090	chr2R.22
chrX	13885770	13889180	chrX.14
chr3R	10188880	10192400	chr3R.18
chr2R	15715210	15718750	chr2R.17
chrX	17205460	17209570	chrX.18
chr3L	6953430	6957620	chr3L.9
chrX	15515291	15519720	chrX.15
chr3R	21841060	21845920	chr3R.33
chr3R	6698730	6703600	chr3R.12
chr2R	11526640	11531701	chr2R.15
chr2L	15107250	15112790	chr2L.24
chrX	16012800	16018420	chrX.16
chrX	17288030	17293791	chrX.19
chrX	5204980	5210980	chrX.4
chr2L	11204521	11210711	chr2L.19
chr2R	16440180	16446590	chr2R.18
chr2L	6090	12530	chr2L.1
chr3L	741690	748370	chr3L.3
chr2L	2452250	2459590	chr2L.9
chr3R	7178080	7185890	chr3R.13
chrX	7489600	7498020	chrX.7
chr3L	13395360	13403910	chr3L.21
chr3L	21792450	21801020	chr3L.28
chr3L	6977200	6985840	chr3L.10
chr2L	1639620	1648280	chr2L.7
chrX	431560	440460	chrX.1
chr3L	10161680	10171461	chr3L.13
chr3R	2514530	2524350	chr3R.3
chrX	9178560	9188670	chrX.10
chr3L	14171390	14181950	chr3L.23
chr2L	525180	536880	chr2L.4
chr3R	5421030	5433320	chr3R.10
chr2R	5817730	5830240	chr2R.6
chr2R	5080360	5092930	chr2R.5
chrX	19768000	19780951	chrX.24
chrX	10710270	10723290	chrX.13
chr2L	3657750	3670800	chr2L.11
chr2L	545130	558300	chr2L.5
chr2R	20997920	21012170	chr2R.27
chr2R	2390120	2404520	chr2R.2
chr3R	21914420	21929000	chr3R.34
chr2R	5860960	5875710	chr2R.7
chr2L	15391180	15406241	chr2L.26
chr4	819530	834930	chr4.3
chr3L	1177840	1193420	chr3L.5
chr2L	12076420	12092190	chr2L.21
chr2L	22016270	22032120	chr2L.34
chr2R	10671250	10687150	chr2R.14
chr3R	8883850	8900030	chr3R.15
chr2R	21100109	21116351	chr2R.28
chr4	1001400	1017820	chr4.4
chr3L	10953280	10969730	chr3L.16
chr3L	609670	627040	chr3L.2
chrX	9191420	9209090	chrX.11
chr2R	10084510	10102271	chr2R.12
chr3R	13376550	13394641	chr3R.23
chr2R	16589590	16607800	chr2R.19
chr3R	26889210	26908870	chr3R.41
chr3L	10307970	10327740	chr3L.14
chr2R	19453080	19472940	chr2R.24
chr3R	26428870	26448800	chr3R.38
chr3R	14194130	14214240	chr3R.26
chr3R	4145580	4165730	chr3R.9
chr3L	12428010	12448680	chr3L.18
chr3L	3617310	3638420	chr3L.6
chr3R	20901481	20922811	chr3R.32
chr3R	13880720	13902320	chr3R.24
chr2L	365940	387920	chr2L.2
chr4	719040	741070	chr4.2
chr2L	20764960	20787400	chr2L.31
chr3R	19017630	19040440	chr3R.30
chr2L	577700	601440	chr2L.6
chr2R	8843790	8867590	chr2R.10
chr3L	10924040	10948301	chr3L.15
chr3L	14125010	14149610	chr3L.22
chr3R	2487230	2512230	chr3R.2
chr4	520630	546410	chr4.1
chr2L	8799300	8825220	chr2L.17
chr2L	15412210	15438780	chr2L.27
chr2L	1946240	1973540	chr2L.8
chr2R	15141980	15169730	chr2R.16
chr3R	17367210	17395250	chr3R.29
chr3R	25509690	25537890	chr3R.37
chr2L	6528080	6557010	chr2L.14
chr3L	7931960	7961070	chr3L.11
chr3R	25384060	25413420	chr3R.36
chr3R	17315250	17345200	chr3R.28
chr2L	492050	522880	chr2L.3
chr3L	20603190	20634181	chr3L.26
chr2R	3295750	3327270	chr2R.3
chr2R	8770770	8802600	chr2R.9
chr3R	10154710	10186690	chr3R.17
chr2L	21819670	21851850	chr2L.32
chr3L	1099620	1131860	chr3L.4
chr2L	9580170	9612460	chr2L.18
chrX	18178990	18211840	chrX.22
chr3L	19643950	19677120	chr3L.25
chr2R	19506081	19540510	chr2R.25
chr2R	18912000	18948151	chr2R.23
chr2L	6806470	6845210	chr2L.15
chr3R	19110230	19149761	chr3R.31
chr3L	21442650	21484580	chr3L.27
chr3L	14558100	14600500	chr3L.24
chr2L	3815730	3859370	chr2L.12
chr3L	8995980	9039840	chr3L.12
chr2R	1594820	1639430	chr2R.1
chr2R	10322960	10367830	chr2R.13
chr3R	3120930	3166420	chr3R.6
chr2L	21857860	21906080	chr2L.33
chrX	5877780	5927890	chrX.6
chr3R	25330600	25380960	chr3R.35
chr3L	3841200	3891730	chr3L.7
chr2R	16772910	16825200	chr2R.20
chr3R	12201400	12254320	chr3R.21
chr3R	11811210	11866060	chr3R.20
chr3R	8063820	8120520	chr3R.14
chr3L	10971230	11028080	chr3L.17
chr3R	13916160	13975690	chr3R.25
chr2R	18108860	18171950	chr2R.21
chr2R	3881140	3945960	chr2R.4
chr3L	367620	433440	chr3L.1
chr2R	20685780	20752230	chr2R.26
chrX	17646410	17712980	chrX.20
chr2R	8869620	8936430	chr2R.11
chr3R	26547199	26614850	chr3R.39
chrX	8501370	8570670	chrX.8
chr3R	26715971	26786610	chr3R.40
chr2L	18860160	18937270	chr2L.30
chr2L	14410411	14489750	chr2L.23
chr3R	647860	729970	chr3R.1
chrX	5423420	5506140	chrX.5
chr2L	18733390	18816960	chr2L.29
chr3R	3967850	4054130	chr3R.8
chr2L	16403340	16490730	chr2L.28
chrX	9582500	9670170	chrX.12
chr2L	7284170	7374190	chr2L.16
chr2L	15297781	15388420	chr2L.25
chr2L	3520840	3618020	chr2L.10
chr3R	17204480	17306750	chr3R.27
chr3R	9667880	9770960	chr3R.16
chr3R	2537490	2641180	chr3R.4
chr2R	7349700	7460380	chr2R.8
chrX	16028370	16146330	chrX.17
chr2L	12551780	12669981	chr2L.22
chrX	8618540	8738090	chrX.9
chr2L	5368190	5509150	chr2L.13
chrX	4267430	4416030	chrX.3
chr3L	12566290	12719700	chr3L.20
chr3L	6762030	6918450	chr3L.8
chr2L	11299690	11469231	chr2L.20
chr3R	6312319	6499880	chr3R.11
chr3R	2675150	2884750	chr3R.5
chr3R	12484240	12803370	chr3R.22
